# Supplementary material for: Memristive FG–PVA Structures Fabricated with the Use of High Energy Xe Ion Irradiation
Source: Materials (Basel). 2022 Mar 11;15(6):2085. doi: 10.3390/ma15062085 (PMC8950800; doi:10.3390/ma15062085)
Supplement: Supplementary file 1 [file materials-15-02085-s001.zip]

Archive with 1 entries (1 files):
- materials-1603917-supplementary.pdf
